# Supplementary material for: Identification of compounds that cause axonal dieback without cytotoxicity in dorsal root ganglia explants and intervertebral disc cells with potential to treat pain via denervation
Source: PLoS One. 2024 May 2;19(5):e0300254. doi: 10.1371/journal.pone.0300254 (PMC11065314; doi:10.1371/journal.pone.0300254)
Supplement: S1 Data — (XLSX) [file pone.0300254.s001.xlsx]

## Sheet: Sheet1
Exp ID	Rat sex	Plate ID	Well ID	Group	Average axon length day 1	Average axon length day 2	Average axon length day 3	Cytotoxicity (%)
1	Male	B	C3	0.5 µM Imy	1.02781	1.03737	1.04604	2.9573
1	Male	B	E3	0.5 µM Imy	0.984768	0.966051	0.981903	6.16953
1	Male	C	B7	0.5 µM Imy	1.01256	0.872269	0.803554	7.85214
1	Male	E	F2	0.5 µM Imy	0.810158	0.765284	0.653244	13.2059
1	Male	B	C7	0.77 µM Imy	0.99196	0.981115	0.980978	4.53792
1	Male	B	E2	0.77 µM Imy	0.972602	0.864738	0.837302	9.84066
1	Male	C	C6	0.77 µM Imy	1.02826	1.03434	1.0771	7.54621
1	Male	E	B3	0.77 µM Imy	0.898892	0.776356	0.728708	9.63671
1	Male	E	F3	0.77 µM Imy	1.19212	1.05771	0.966596	6.52645
1	Male	B	E7	1 nM Vcr	0.989302	0.883782	0.848268	2.65137
1	Male	B	F2	1 nM Vcr	1.0033	1.01402	1.08456	5.81262
1	Male	D	E2	1 nM Vcr	1.16063	1.25937	1.28747	5.0478
1	Male	E	B7	1 nM Vcr	1.06627	1.1995	1.40641	3.7731
1	Male	E	C7	1 nM Vcr	1.10404	1.2891	1.36935	0.407903
1	Male	A	B2	10 nM Vcr	0.833128	0.632479	0.48656	1.93754
1	Male	B	F3	10 nM Vcr	0.931673	0.896333	0.751752	7.85214
1	Male	C	C7	10 nM Vcr	0.631879	0.426695	0.311366	5.60867
1	Male	D	F2	10 nM Vcr	0.789647	0.663492	0.413196	3.11026
1	Male	E	C6	10 nM Vcr	0.866491	0.757095	0.681554	3.7731
1	Male	A	E2	100 nM Vcr	0.712389	0.119077	0.0116561	4.48693
1	Male	B	B6	100 nM Vcr	0.911567	0.392316	0.164354	7.5972
1	Male	D	C3	100 nM Vcr	0.853495	0.42917	0.264481	4.53792
1	Male	D	F3	100 nM Vcr	0.776397	0.406167	0.0618022	5.4557
1	Male	E	E6	100 nM Vcr	0.60165	0.246508	0.0932893	7.85214
1	Male	A	C6	3.79 mM Caps	1.00919	0.901492	0.769727	16.4427
1	Male	B	F6	3.79 mM Caps	1.01228	0.79815	0.685786	4.69089
1	Male	D	C6	3.79 mM Caps	0.94985	0.596296	0.359395	5.76163
1	Male	D	F7	3.79 mM Caps	0.77856	0.573817	0.302289	3.62014
1	Male	E	F6	3.79 mM Caps	0.774344	0.738715	0.468532	8.15806
1	Male	A	B6	50 µM Pyr	1.14669	1.20617	1.24184	1.83556
1	Male	A	F7	50 µM Pyr	1.13097	1.32796	1.27532	6.16953
1	Male	C	C2	50 µM Pyr	1.09361	1.15856	1.24652	2.75335
1	Male	E	E2	50 µM Pyr	1.07598	1.10818	1.18062	7.18929
1	Male	A	C7	500 µM Pyr	1.30585	1.02689	0.810967	3.82409
1	Male	B	B2	500 µM Pyr	1.0278	0.881121	0.869757	4.38496
1	Male	C	B6	500 µM Pyr	1.04511	0.731455	0.514172	2.24347
1	Male	D	E7	500 µM Pyr	0.92701	0.342868	0.129547	4.6399
1	Male	E	E3	500 µM Pyr	1.13405	1.23471	1.0936	5.55768
1	Male	A	E3	Control (EtOH)	1.36025	1.32491	1.28269	4.38496
1	Male	B	C6	Control (EtOH)	1.24072	1.35325	1.56753	3.82409
1	Male	D	F6	Control (EtOH)	1.15619	1.08819	1.07069	1.98853
1	Male	E	E7	Control (EtOH)	1.12642	1.2125	1.31932	5.86361
1	Male	A	E7	Control (PBS)	1.02751	1.03685	1.03626	1.17272
1	Male	B	F7	Control (PBS)	1.10927	1.17193	1.16988	3.97706
1	Male	E	B2	Control (PBS)	1.13354	1.36673	1.55008	2.54939
1	Male	E	F7	Control (PBS)	0.978886	1.01353	1.14742	4.43595
2	Male	B	B2	0.5 µM Imy	1.11297	1.15816	1.15248	13.7368
2	Male	C	B2	0.5 µM Imy	1.02697	1.08778	1.08965	14.9313
2	Male	C	C6	0.5 µM Imy	NA	NA	NA	13.4382
2	Male	D	C6*	0.5 µM Imy	1.10223	1.1882	1.18552	8.16245
2	Male	D	F7	0.5 µM Imy	0.995253	1.07774	0.944292	18.4153
2	Male	A	C2	0.77 µM Imy	1.04439	1.01898	0.998304	22.2974
2	Male	B	B3	0.77 µM Imy	1.06193	1.06854	1.05501	22.0983
2	Male	C	C2	0.77 µM Imy	1.00067	1.01244	1.0089	21.1029
2	Male	D	B3	0.77 µM Imy	1.01288	1.05874	0.975848	7.76428
2	Male	D	E6	0.77 µM Imy	0.965783	0.994344	0.893507	8.95879
2	Male	A	E3	1 nM Vcr	1.02057	1.03267	1.0478	9.05833
2	Male	B	C2	1 nM Vcr	1.05875	1.04298	1.06323	9.35696
2	Male	C	B6	1 nM Vcr	1.13403	1.21944	1.19369	7.76428
2	Male	C	C3	1 nM Vcr	1.05028	1.01993	0.975749	10.2528
2	Male	D	C2	1 nM Vcr	1.02002	1.04283	1.12006	5.37527
2	Male	A	B2	10 nM Vcr	0.640964	0.556806	0.435212	14.135
2	Male	A	F3	10 nM Vcr	0.848823	0.697296	0.569841	12.3432
2	Male	B	C3	10 nM Vcr	0.938165	0.753429	0.718939	8.85925
2	Male	C	E2	10 nM Vcr	0.832671	0.716131	0.664037	15.5286
2	Male	D	C3	10 nM Vcr	0.91826	0.815433	0.76661	5.07665
2	Male	A	B3	100 nM Vcr	0.407876	0.066048	0	16.6235
2	Male	A	B6	100 nM Vcr	0.673227	0.394957	0.133591	17.7185
2	Male	B	E2	100 nM Vcr	0.774413	0.307146	0.124526	24.3878
2	Male	C	E3	100 nM Vcr	0.509032	0.232616	0.0931369	6.86841
2	Male	D	E2	100 nM Vcr	0.508628	0.118067	0.0631409	6.47024
2	Male	A	C6	3.79 mM Caps	0.960386	0.866307	0.678913	2.48855
2	Male	A	F2	3.79 mM Caps	0.994415	0.766997	0.65744	9.95421
2	Male	B	B6	3.79 mM Caps	1.00265	0.770682	0.55773	21.7002
2	Male	C	F2	3.79 mM Caps	1.03872	0.998059	0.994461	15.0309
2	Male	D	F3	3.79 mM Caps	1.03065	0.986307	0.795206	12.4428
2	Male	A	E7	50 µM Pyr	1.02235	1.07389	1.03079	12.5423
2	Male	B	B7	50 µM Pyr	0.739466	0.616826	0.242194	10.4519
2	Male	B	E6	50 µM Pyr	1.04225	1.12703	1.18958	9.95421
2	Male	D	E7	50 µM Pyr	0.854149	0.750582	0.570191	9.25742
2	Male	D	F2	50 µM Pyr	1.11344	1.15207	1.06662	2.18993
2	Male	A	F7	500 µM Pyr	1.13903	1.07011	1.02393	8.36154
2	Male	B	E7	500 µM Pyr	0.759111	0.200375	0.0545613	12.8409
2	Male	B	F7	500 µM Pyr	1.01774	0.832631	0.691487	7.96337
2	Male	D	B6	500 µM Pyr	0.976814	0.776014	0.597124	5.07665
2	Male	D	F6	500 µM Pyr	0.843906	0.566729	0.421934	3.7826
2	Male	A	B7	Control (EtOH)	1.03791	1.05663	1.05948	20.3066
2	Male	A	E2	Control (EtOH)	1.09094	1.18051	1.28534	15.1304
2	Male	B	F3	Control (EtOH)	1.15997	1.4468	1.86945	14.4336
2	Male	D	E3	Control (EtOH)	1.09107	1.10466	1.18422	5.87298
2	Male	A	C7	Control (PBS)	1.09307	1.11079	1.12013	15.6281
2	Male	A	F6	Control (PBS)	0.968966	0.865138	0.582211	22.6956
2	Male	B	C6	Control (PBS)	1.07743	1.16988	1.2346	10.651
2	Male	D	B7	Control (PBS)	1.01893	1.05376	1.07196	11.3478
3	Male	B	B3	0.5 µM Imy	0.949394	0.887407	0.834843	4.42688
3	Male	B	F3	0.5 µM Imy	1.03837	1.01762	0.984765	4.03162
3	Male	C	E3	0.5 µM Imy	1.07396	1.23339	1.45941	3.00395
3	Male	D	C3	0.5 µM Imy	1.0016	0.949893	0.873005	13.5178
3	Male	F	B3	0.5 µM Imy	1.04866	1.02835	0.968869	4.74308
3	Male	C	B3	0.77 µM Imy	1.07002	1.0301	0.978414	6.79842
3	Male	D	C6	0.77 µM Imy	0.959302	0.738333	0.649905	13.6759
3	Male	F	C2	0.77 µM Imy	1.04802	0.942042	0.85694	12.0949
3	Male	F	E7	0.77 µM Imy	1.04063	1.08585	1.00218	7.90514
3	Male	B	F6	1 nM Vcr	1.00954	1.02266	1.05628	2.84585
3	Male	C	C7	1 nM Vcr	1.02699	0.970875	1.02504	1.66008
3	Male	E	B3	1 nM Vcr	0.948931	0.88265	0.794276	3.00395
3	Male	F	C6	1 nM Vcr	0.990165	0.907671	0.84921	3.95257
3	Male	B	B6	10 nM Vcr	0.609169	0.392773	0.406908	5.21739
3	Male	B	C7	10 nM Vcr	0.841776	0.808578	0.733452	2.05534
3	Male	D	F6	10 nM Vcr	0.804126	0.55292	0.467743	8.06324
3	Male	F	C7	10 nM Vcr	0.830206	0.674864	0.655608	4.74308
3	Male	B	E2	100 nM Vcr	0.761783	0.240159	0.0741587	18.8933
3	Male	D	C7	100 nM Vcr	0.912046	0.394076	0.0681518	7.35178
3	Male	F	B6	100 nM Vcr	0.455725	0.0890686	0	13.7549
3	Male	A	B6	3.79 mM Caps	0.889811	0.84935	0.69355	24.9802
3	Male	A	F2	3.79 mM Caps	0.960145	0.926807	0.750383	NA
3	Male	C	B7	3.79 mM Caps	0.947264	0.798962	0.51096	16.4427
3	Male	D	E2	3.79 mM Caps	0.754494	0.71488	0.0933831	12.8063
3	Male	D	E3	3.79 mM Caps	0.946684	0.645708	0.266937	13.1225
3	Male	A	B2	50 µM Pyr	1.09959	1.00706	0.842547	3.63636
3	Male	C	F2	50 µM Pyr	1.07054	0.990042	0.888103	2.45059
3	Male	D	B2	50 µM Pyr	0.974405	0.946958	0.820034	0.632411
3	Male	E	B6	50 µM Pyr	0.97608	0.889626	0.910164	1.97628
3	Male	E	C2	50 µM Pyr	0.846705	0.933093	0.727821	4.26877
3	Male	A	C3	500 µM Pyr	1.03542	0.987756	0.89088	1.89723
3	Male	C	B2	500 µM Pyr	0.970868	0.814212	0.61708	2.9249
3	Male	D	B3	500 µM Pyr	0.925639	0.751123	0.408157	-0.395257
3	Male	E	B7	500 µM Pyr	0.900226	0.627828	0.558616	1.66008
3	Male	A	B7	Control (EtOH)	1.04126	1.08675	1.1059	2.45059
3	Male	A	C7	Control (EtOH)	1.06548	1.09454	1.12329	5.61265
3	Male	B	E6	Control (EtOH)	1.08157	1.11761	1.11539	3.32016
3	Male	C	E2	Control (EtOH)	0.987319	1.0433	1.08248	0.948617
3	Male	E	E6	Control (EtOH)	1.08714	1.09789	1.14354	0.869565
3	Male	F	B2	Control (EtOH)	1.0738	1.03823	1.08035	0.55336
3	Male	B	C3	Control (PBS)	1.06024	1.077	1.13675	1.10672
3	Male	B	F2	Control (PBS)	1.09206	1.13008	1.18722	4.82213
3	Male	C	C2	Control (PBS)	1.08765	1.1503	1.28036	5.21739
3	Male	C	E6	Control (PBS)	0.956456	1.02745	1.00303	4.42688
3	Male	E	E2	Control (PBS)	0.990037	1.05506	1.12638	-0.158103
3	Male	E	E7	Control (PBS)	1.08438	1.14094	1.14369	6.08696
1	Female	B	B2	Control (EtOH)	1.0421	1.07934	1.0731	6.85497
1	Female	C	E7	Control (EtOH)	1.04049	1.14966	1.26747	7.04538
1	Female	F	C2	Control (EtOH)	1.08699	1.21326	1.20564	5.61726
1	Female	B	E6	3.79 mM Caps	0.860463	0.437004	0.273577	12.7579
1	Female	C	F3	3.79 mM Caps	0.943662	0.820728	0.641261	14.3764
1	Female	F	B3	3.79 mM Caps	0.962922	0.685276	0.497451	22.9451
1	Female	B	F2	Control (PBS)	1.06502	1.15762	1.22155	12.4722
1	Female	B	F3	Control (PBS)	1.02783	1.06974	1.12246	6.95017
1	Female	C	C3	Control (PBS)	1.10268	1.16931	1.19605	0.856871
1	Female	A	B3	50 µM Pyr	1.06796	1.12456	1.23471	1.52333
1	Female	F	E2	50 µM Pyr	1.08414	1.17809	1.26075	-1.42812
1	Female	F	E6	50 µM Pyr	0.916841	0.985586	0.967136	2.09457
1	Female	B	B7	500 µM Pyr	1.03041	1.08031	0.900062	5.33164
1	Female	B	C2	500 µM Pyr	0.878743	0.769918	0.550955	8.85433
1	Female	B	F7	500 µM Pyr	1.12086	0.992154	0.733562	7.42621
1	Female	A	E6	1 mM Pyr	0.889006	0.514564	0.0791738	3.23707
1	Female	C	B7	1 mM Pyr	0.937499	0.67519	0.35072	4.95081
1	Female	F	E3	1 mM Pyr	0.855864	0.451185	0.137767	3.52269
1	Female	C	B2	0.77 µM Imy	1.07676	1.02556	0.987331	8.75912
1	Female	C	B6	0.77 µM Imy	0.967611	0.809769	0.788736	6.37893
1	Female	F	E7	0.77 µM Imy	0.978439	0.944204	0.899741	11.5202
1	Female	B	C3	1 nM Vcr	1.01073	0.993129	1.1075	6.18851
1	Female	B	E3	1 nM Vcr	0.964033	1.0032	0.957603	9.7112
1	Female	F	B6	1 nM Vcr	0.968535	0.817189	0.626489	4.37956
1	Female	C	B3	100 nM Vcr	0.936987	0.419837	0.0992036	15.5189
1	Female	C	C7	100 nM Vcr	0.94779	0.477532	0.0760809	11.901
1	Female	B	C7	500 nM Vcr	0.791489	0.180582	0.0645793	7.52142
1	Female	F	B7	500 nM Vcr	0.859827	0.287181	0.0975626	12.2818
1	Female	F	F7	500 nM Vcr	0.802913	0.217622	0.0145219	15.3285
2	Female	A	B6	Control (EtOH)	0.984035	0.953253	1.0155	7.36484
2	Female	B	B2	Control (EtOH)	1.0808	1.15705	1.20642	12.3503
2	Female	C	C2	Control (EtOH)	0.863828	0.807871	0.830748	6.23179
2	Female	C	E2	Control (EtOH)	1.02066	1.08502	1.11905	1.13305
2	Female	D	F3	Control (EtOH)	1.06976	0.941589	0.91426	4.3056
2	Female	E	C7	Control (EtOH)	1.07289	1.03705	0.946416	5.89187
2	Female	A	B3	3.79 mM Caps	0.962783	0.995944	1.033	15.2962
2	Female	B	C2	3.79 mM Caps	0.981197	0.749821	0.632192	0.339916
2	Female	C	C7	3.79 mM Caps	0.890195	0.735575	0.615283	7.70476
2	Female	D	B7	3.79 mM Caps	0.821736	0.602381	0.453184	3.51246
2	Female	D	E7	3.79 mM Caps	0.742265	0.558636	0.441235	10.3108
2	Female	E	F6	3.79 mM Caps	0.966661	0.702236	0.512549	2.49272
2	Female	F	F6	3.79 mM Caps	0.831181	0.485864	0.345994	11.2172
2	Female	A	F3	Control (PBS)	1.04297	1.05952	1.10813	14.7297
2	Female	B	B3	Control (PBS)	1.0464	0.807594	0.714759	8.72451
2	Female	C	B6	Control (PBS)	0.723586	0.714577	0.536825	5.77857
2	Female	C	E3	Control (PBS)	1.09524	1.44235	1.68973	4.3056
2	Female	D	B6	Control (PBS)	1.09653	0.98274	0.949512	4.41891
2	Female	E	E7	Control (PBS)	0.797964	0.753912	0.899732	6.79832
2	Female	A	B2	50 µM Pyr	0.971685	0.910014	0.812269	10.0842
2	Female	B	E2	50 µM Pyr	1.03683	1.07057	1.08872	6.57171
2	Female	C	E7	50 µM Pyr	1.01595	0.941219	0.677197	3.85238
2	Female	D	E6	50 µM Pyr	1.06928	1.16319	1.18596	9.74425
2	Female	F	B3	50 µM Pyr	1.05482	1.1794	1.15622	-0.339916
2	Female	F	F3	50 µM Pyr	1.19728	1.04445	0.844129	7.36484
2	Female	A	E2	500 µM Pyr	0.956919	0.570461	0.23455	10.3108
2	Female	B	E3	500 µM Pyr	1.0259	0.80104	0.543224	76.0278
2	Female	C	F6	500 µM Pyr	1.02744	0.940981	0.791121	0.906442
2	Female	D	F6	500 µM Pyr	0.999537	0.868261	0.619289	12.0104
2	Female	F	C3	500 µM Pyr	0.812832	0.640162	0.288587	NA
2	Female	H	C2	500 µM Pyr	0.796317	0.520213	0.384392	7.25154
2	Female	A	F2	1 mM Pyr	0.928821	0.518982	0.0803835	6.91162
2	Female	B	B7	1 mM Pyr	0.808041	0.343481	0.164354	4.53221
2	Female	C	F7	1 mM Pyr	0.726631	0.324973	0.106884	5.43865
2	Female	D	F7	1 mM Pyr	0.895121	0.442271	0	5.77857
2	Female	F	E2	1 mM Pyr	0.963635	0.350961	0	NA
2	Female	H	B2	1 mM Pyr	0.890047	0.654085	0.390007	7.36484
2	Female	H	C3	1 mM Pyr	0.755615	0.333046	0.0577893	10.4241
2	Female	A	C2	0.77 µM Imy	1.01926	0.917634	0.850218	26.6267
2	Female	A	C6	0.77 µM Imy	1.06586	1.04235	0.955305	19.8284
2	Female	B	E7	0.77 µM Imy	1.01283	1.01972	0.966305	15.4095
2	Female	D	B2	0.77 µM Imy	1.03194	1.01396	1.03897	16.4293
2	Female	E	B2	0.77 µM Imy	0.871119	0.747852	0.710773	34.5581
2	Female	F	B7	0.77 µM Imy	0.590489	0.306137	0.166978	5.32535
2	Female	A	C7	1 nM Vcr	0.954579	0.876426	0.832497	3.17255
2	Female	A	E3	1 nM Vcr	1.02168	0.967096	0.919987	9.17773
2	Female	B	F6	1 nM Vcr	0.950507	0.998143	1.07264	15.4095
2	Female	D	B3	1 nM Vcr	0.875668	0.938291	0.913482	5.89187
2	Female	E	B3	1 nM Vcr	1.18887	1.12069	1.01991	3.96568
2	Female	F	F2	1 nM Vcr	0.925001	0.798625	0.750731	24.8139
2	Female	A	E6	100 nM Vcr	0.424441	0.0459577	0.00778742	6.3451
2	Female	A	E7	100 nM Vcr	0.684031	0.0937081	0.0367704	13.8232
2	Female	B	F7	100 nM Vcr	0.82888	0.405262	0.125704	24.4739
2	Female	D	C2	100 nM Vcr	0.463911	0.166623	0.0674966	10.9906
2	Female	E	E3	100 nM Vcr	0.676411	0.240119	0.12346	9.17773
2	Female	F	C6	100 nM Vcr	0.681668	0.233108	0.0861969	NA
2	Female	A	F6	200 nM Vcr	0.796489	0.37099	0.14913	18.0155
2	Female	B	F3	200 nM Vcr	0.522199	0.132326	0.0732016	19.0353
2	Female	C	B2	200 nM Vcr	0.234838	0.0449861	0.0159982	15.1829
2	Female	D	C3	200 nM Vcr	0.867288	0.477301	0.230344	7.25154
2	Female	E	F2	200 nM Vcr	0.908968	0.571456	0.235895	29.2328
2	Female	F	C7	200 nM Vcr	0.839675	0.39494	0.176321	NA
2	Female	H	E2	200 nM Vcr	0.69678	0.072199	0.0473793	17.449
2	Female	A	F7	500 nM Vcr	0.680132	0.368401	0.233376	27.7598
2	Female	B	B6	500 nM Vcr	0.539622	0.132046	0.0161794	22.6611
2	Female	C	C3	500 nM Vcr	0.0846971	0.00298396	0.00469244	6.3451
2	Female	D	E2	500 nM Vcr	0.223859	0.115494	0.0902568	5.55196
2	Female	E	F3	500 nM Vcr	0.988942	0.637106	0.241417	17.3357
2	Female	F	E7	500 nM Vcr	0.288925	0.15308	0.0182971	NA
2	Female	H	E3	500 nM Vcr	0.57645	0.223285	0.054799	11.8971
3	Female	A	B2	Control (EtOH)	0.946948	0.952754	0.903351	-5.59796
3	Female	D	C2	Control (EtOH)	1.04334	1.06969	1.1	-10.3053
3	Female	E	B7	Control (EtOH)	1.1176	0.755058	0.65266	-0.254453
3	Female	F	B6	Control (EtOH)	1.11017	1.16429	1.26165	6.743
3	Female	A	B7	3.79 mM Caps	0.936512	0.420074	0.265661	-8.90585
3	Female	D	F7	3.79 mM Caps	0.916724	0.370332	0.148463	5.97964
3	Female	F	E2	3.79 mM Caps	0.131207	0.0905895	0.0533607	10.5598
3	Female	A	F3	Control (PBS)	0.900789	0.767558	0.59129	-6.10687
3	Female	C	C3	Control (PBS)	0.952702	0.733948	0.814851	1.9084
3	Female	D	B7	Control (PBS)	1.05634	1.19167	1.38306	-1.52672
3	Female	F	F7	Control (PBS)	1.34781	1.49685	1.63137	11.8321
3	Female	B	B2	50 µM Pyr	1.09248	1.31289	0.499091	-10.3053
3	Female	C	C6	50 µM Pyr	1.06899	1.10694	1.207	-4.70738
3	Female	G	B3	50 µM Pyr	1.08208	1.17675	1.23	5.72519
3	Female	G	C3	50 µM Pyr	1.03633	1.08185	1.10699	2.29008
3	Female	B	B3	500 µM Pyr	0.693186	0.468735	0.222473	0.636132
3	Female	C	C7	500 µM Pyr	1.03653	0.853313	0.53456	-4.07125
3	Female	G	E2	500 µM Pyr	0.943248	0.565456	0.344419	6.87023
3	Female	G	F2	500 µM Pyr	0.921141	0.760173	0.53912	7.88804
3	Female	B	C2	1 mM Pyr	0.764052	0.444113	0.0784133	-4.45293
3	Female	C	E6	1 mM Pyr	0.990379	0.737182	0.487226	-5.21628
3	Female	G	E3	1 mM Pyr	0.987544	0.468403	0.221442	0.636132
3	Female	B	C3	0.77 µM Imy	0.905564	0.65391	0.698657	-8.52417
3	Female	C	E7	0.77 µM Imy	1.0139	0.973573	0.981702	1.27226
3	Female	G	E7	0.77 µM Imy	1.00447	0.910329	0.816877	20.7379
3	Female	G	F3	0.77 µM Imy	1.03311	0.9943	0.991503	8.77863
3	Female	B	C6	1 nM Vcr	0.923698	0.619512	0.609903	5.72519
3	Female	C	F6	1 nM Vcr	0.974331	0.942277	0.863422	-1.01781
3	Female	G	E6	1 nM Vcr	0.977468	0.901357	0.865749	10.5598
3	Female	G	F6	1 nM Vcr	0.860774	0.727545	0.677515	10.3053
3	Female	A	E2	100 nM Vcr	0.18553	0.0633823	0.0440593	0.127226
3	Female	B	E6	100 nM Vcr	0.396507	0.0798262	0.0154389	-4.45293
3	Female	C	F7	100 nM Vcr	0.943163	0.453887	0.173922	3.56234
3	Female	G	F7	100 nM Vcr	0.97554	0.623977	0.238105	16.4122
3	Female	B	F7	200 nM Vcr	0.248663	0.136142	0.0250274	0.381679
3	Female	D	B2	200 nM Vcr	0.0707657	0	0	6.87023
3	Female	D	B6	200 nM Vcr	0.263876	0.174746	0.103008	2.03562
3	Female	E	E6	200 nM Vcr	0.833574	0.851477	0.648507	-6.87023
3	Female	F	E7	200 nM Vcr	0.130332	0	0	12.0865
3	Female	G	B2	200 nM Vcr	0	0	0	12.7226
3	Female	D	B3	500 nM Vcr	0.450648	0.216062	0.153856	14.7583
3	Female	D	C7	500 nM Vcr	0.0102693	0	0	0.508906
3	Female	F	B2	500 nM Vcr	0.27191	0.0936217	0.0316896	1.52672
