# Supplementary material for: Identification of compounds that cause axonal dieback without cytotoxicity in dorsal root ganglia explants and intervertebral disc cells with potential to treat pain via denervation
Source: PLoS One. 2024 May 2;19(5):e0300254. doi: 10.1371/journal.pone.0300254 (PMC11065314; doi:10.1371/journal.pone.0300254)
Supplement: S2 Data — (XLSX) [file pone.0300254.s002.xlsx]

## Sheet: Sheet2
Exp	Donor	Rep	Group	Treatment	Percent live (%)
2	1	1	Vcr	10 nM Vcr	90.3134
2	1	2	Vcr	10 nM Vcr	83.3102
2	1	1	Vcr	100 nM Vcr	95.6589
2	1	2	Vcr	100 nM Vcr	96.3247
2	1	1	Pyr	2 mM Pyr	83.5317
2	1	2	Pyr	2 mM Pyr	86.125
2	1	1	Vcr	200 nM Vcr	97.893
2	1	2	Vcr	200 nM Vcr	96.7883
2	1	1	Vcr	25 nM Vcr	89.2996
2	1	2	Vcr	25 nM Vcr	89.1566
2	1	1	Vcr	50 nM Vcr	94.3223
2	1	2	Vcr	50 nM Vcr	95.1923
2	1	1	Pyr	500 µM Pyr	99.1403
2	1	2	Pyr	500 µM Pyr	98.8605
2	1	1	Vcr	500 nM Vcr	96.5986
2	1	2	Vcr	500 nM Vcr	97.28
2	1	1	Media	Media	99.4716
2	1	1	EtOH	Media+EtOH	0
2	1	1	PBS	PBS1+media	99.2244
2	1	2	PBS	PBS1+media	99.3474
2	2	1	Vcr	10 nM Vcr	71.7949
2	2	2	Vcr	10 nM Vcr	82.3834
2	2	1	Vcr	100 nM Vcr	95.3125
2	2	2	Vcr	100 nM Vcr	93.5614
2	2	1	Pyr	2 mM Pyr	76.2468
2	2	2	Pyr	2 mM Pyr	91.0587
2	2	1	Vcr	200 nM Vcr	91.7808
2	2	2	Vcr	200 nM Vcr	91.6988
2	2	1	Vcr	25 nM Vcr	89.1374
2	2	2	Vcr	25 nM Vcr	87.5648
2	2	1	Vcr	50 nM Vcr	94.0054
2	2	2	Vcr	50 nM Vcr	88.1057
2	2	1	Pyr	500 µM Pyr	96.3405
2	2	2	Pyr	500 µM Pyr	99.1395
2	2	1	Vcr	500 nM Vcr	94.2857
2	2	2	Vcr	500 nM Vcr	94.4444
2	2	1	Media	Media	99.4272
2	2	1	EtOH	Media+EtOH	0
2	2	1	PBS	PBS1+media	99.4447
2	2	2	PBS	PBS1+media	99.6947
3	1	1	Pyr	1 mM Pyr	99.8893
3	1	2	Pyr	1 mM Pyr	99.7678
3	1	1	Vcr	10 nM Vcr	98.5594
3	1	2	Vcr	10 nM Vcr	99.6198
3	1	1	Vcr	100 nM Vcr	98.9571
3	1	2	Vcr	100 nM Vcr	99.7976
3	1	1	Pyr	2 mM Pyr	98.6699
3	1	2	Pyr	2 mM Pyr	99.5161
3	1	1	Vcr	200 nM Vcr	99.5461
3	1	2	Vcr	200 nM Vcr	93.2203
3	1	1	Vcr	25 nM Vcr	99.4877
3	1	2	Vcr	25 nM Vcr	99.866
3	1	1	Vcr	50 nM Vcr	99.2108
3	1	2	Vcr	50 nM Vcr	99.6933
3	1	1	Pyr	500 µM Pyr	99.9471
3	1	2	Pyr	500 µM Pyr	98.2749
3	1	1	Vcr	500 nM Vcr	92.5651
3	1	2	Vcr	500 nM Vcr	91.0506
3	1	1	Media	Media only cells	99.9796
3	1	2	EtOH	Media only cells (kill well)	0
3	1	1	PBS	PBS Media	99.9171
3	1	2	PBS	PBS media	99.8538
3	2	1	Pyr	1 mM Pyr	96.9575
3	2	2	Pyr	1 mM Pyr	96.5249
3	2	1	Vcr	10 nM Vcr	97.1545
3	2	2	Vcr	10 nM Vcr	66.6667
3	2	1	Vcr	100 nM Vcr	98.018
3	2	2	Vcr	100 nM Vcr	96.1078
3	2	1	Pyr	2 mM Pyr	83.8284
3	2	2	Pyr	2 mM Pyr	94.1176
3	2	1	Vcr	200 nM Vcr	97.8182
3	2	2	Vcr	200 nM Vcr	96.8701
3	2	1	Vcr	25 nM Vcr	97.9899
3	2	2	Vcr	25 nM Vcr	92.8571
3	2	1	Vcr	50 nM Vcr	96.8127
3	2	2	Vcr	50 nM Vcr	94.0758
3	2	1	Pyr	500 µM Pyr	96.5794
3	2	2	Pyr	500 µM Pyr	98.8823
3	2	1	vcr	500 nM Vcr	94.8905
3	2	2	Vcr	500 nM Vcr	7.69231
3	2	1	Media	Media only cells	99.7109
3	2	2	Media	Media only cells	#VALUE!
3	2	1	PBS	PBS Media	99.684
3	2	2	PBS	PBS media	99.6676
4	1	1	Pyr	1 mM Pyr	99.8269
4	1	2	Pyr	1 mM Pyr	99.7809
4	1	1	Vcr	10 nM Vcr	99.7603
4	1	2	Vcr	10 nM Vcr	99.2074
4	1	1	Vcr	100 nM Vcr	98.866
4	1	2	Vcr	100 nM Vcr	99.2797
4	1	1	Pyr	2 mM Pyr	97.6421
4	1	2	Pyr	2 mM Pyr	98.8217
4	1	1	Vcr	200 nM Vcr	99.7674
4	1	2	Vcr	200 nM Vcr	98.7402
4	1	1	Vcr	25 nM Vcr	98.4016
4	1	2	Vcr	25 nM Vcr	98.5294
4	1	1	Vcr	50 nM Vcr	99.3363
4	1	2	Vcr	50 nM Vcr	99.536
4	1	1	Pyr	500 µM Pyr	99.8382
4	1	2	Pyr	500 µM Pyr	99.8845
4	1	1	Vcr	500 nM Vcr	99.2
4	1	2	Vcr	500 nM Vcr	97.9245
4	1	1	PBS	Media + PBS	99.9185
4	1	2	PBS	Media + PBS	99.933
4	1	1	Media	Media only cells	100
4	1	2	Media	Media only cells	0.058651
4	2	1	Pyr	1 mM Pyr	96.1436
4	2	2	Pyr	1 mM Pyr	95.9726
4	2	1	Vcr	10 nM Vcr	94.6352
4	2	2	Vcr	10 nM Vcr	93.6768
4	2	1	Vcr	100 nM Vcr	99.5495
4	2	2	Vcr	100 nM Vcr	99.5885
4	2	1	Pyr	2 mM Pyr	97.5694
4	2	2	Pyr	2 mM Pyr	94.0669
4	2	1	Vcr	200 nM Vcr	98.9101
4	2	2	Vcr	200 nM Vcr	97.7221
4	2	1	Vcr	25 nM Vcr	97.6127
4	2	2	Vcr	25 nM Vcr	96.3918
4	2	1	Vcr	50 nM Vcr	98.5163
4	2	2	Vcr	50 nM Vcr	97.4555
4	2	1	Pyr	500 µM Pyr	97.5506
4	2	2	Pyr	500 µM Pyr	96.954
4	2	1	Vcr	500 nM Vcr	99.6865
4	2	2	Vcr	500 nM Vcr	97.3978
4	2	1	Media	Media only cells	99.7757
4	2	1	PBS	Media + PBS	99.4521
4	2	2	PBS	Media + PBS	99.768

## Sheet: Cell metabolic activity
Exp	Donor	Rep	Group	Treatment	AB reduction per cell (%)
2	1	1	Media	Media only cells	0.000946982
2	1	2	Media	Media only cells	0.000892523
2	2	1	Media	Media only cells	0.00165325
2	2	2	Media	Media only cells	0.00163559
3	1	1	Media	Media only cells	0.00107252
3	1	2	Media	Media only cells	0.00122379
3	2	1	Media	Media only cells	0.00134846
3	2	2	Media	Media only cells	NA
4	1	1	Media	Media only cells	0.000956052
4	1	2	Media	Media only cells	0.00130565
4	2	1	Media	Media only cells	0.00217384
4	2	2	Media	Media only cells	NA
2	1	1	PBS	PBS media	0.00131134
2	1	2	PBS	PBS media	0.00104293
2	2	1	PBS	PBS media	0.00198874
2	2	2	PBS	PBS media	0.0017693
3	1	1	PBS	PBS media	0.0011005
3	1	2	PBS	PBS media	0.000954637
3	2	1	PBS	PBS media	0.00150565
3	2	2	PBS	PBS media	0.00160636
4	1	1	PBS	PBS media	0.000855627
4	1	2	PBS	PBS media	0.00100503
4	2	1	PBS	PBS media	0.00229547
4	2	2	PBS	PBS media	0.00193638
3	1	1	Pyr	1 mM Pyr	0.00127905
3	1	2	Pyr	1 mM Pyr	0.0011558
3	2	1	Pyr	1 mM Pyr	0.0019372
3	2	2	Pyr	1 mM Pyr	0.00215519
4	1	1	Pyr	1 mM Pyr	0.00165733
4	1	2	Pyr	1 mM Pyr	0.00154598
4	2	1	Pyr	1 mM Pyr	0.00238742
4	2	2	Pyr	1 mM Pyr	0.00330073
2	1	1	Pyr	2 mM Pyr	0.00220555
2	1	2	Pyr	2 mM Pyr	0.00207788
2	2	1	Pyr	2 mM Pyr	0.00137994
2	2	2	Pyr	2 mM Pyr	0.0011323
3	1	1	Pyr	2 mM Pyr	0.00278722
3	1	2	Pyr	2 mM Pyr	0.00367111
3	2	1	Pyr	2 mM Pyr	0.0140116
3	2	2	Pyr	2 mM Pyr	0.00373535
4	1	1	Pyr	2 mM Pyr	0.00225858
4	1	2	Pyr	2 mM Pyr	0.00142588
4	2	1	Pyr	2 mM Pyr	0.00679176
4	2	2	Pyr	2 mM Pyr	0.00369234
2	1	1	Pyr	500 µM Pyr	0.00175747
2	1	2	Pyr	500 µM Pyr	0.00140165
2	2	1	Pyr	500 µM Pyr	0.00209813
2	2	2	Pyr	500 µM Pyr	0.0018026
3	1	1	Pyr	500 µM Pyr	0.00122072
3	1	2	Pyr	500 µM Pyr	0.00118875
3	2	1	Pyr	500 µM Pyr	0.00235808
3	2	2	Pyr	500 µM Pyr	0.00169638
4	1	1	Pyr	500 µM Pyr	0.00166556
4	1	2	Pyr	500 µM Pyr	0.00154869
4	2	1	Pyr	500 µM Pyr	0.00247265
4	2	2	Pyr	500 µM Pyr	0.00323851
2	1	1	Vcr	10 nM Vcr	0.00228294
2	1	2	Vcr	10 nM Vcr	0.00154037
2	2	1	Vcr	10 nM Vcr	0.00121483
2	2	2	Vcr	10 nM Vcr	0.00133886
3	1	1	Vcr	10 nM Vcr	0.00174715
3	1	2	Vcr	10 nM Vcr	0.00244197
3	2	1	Vcr	10 nM Vcr	0.00541193
3	2	2	Vcr	10 nM Vcr	0.0133434
4	1	1	Vcr	10 nM Vcr	0.00231002
4	1	2	Vcr	10 nM Vcr	0.00270602
4	2	1	Vcr	10 nM Vcr	0.00503081
4	2	2	Vcr	10 nM Vcr	0.00590792
2	1	1	Vcr	100 nM Vcr	0.00141637
2	1	2	Vcr	100 nM Vcr	0.000964873
2	2	1	Vcr	100 nM Vcr	0.000684574
2	2	2	Vcr	100 nM Vcr	0.000783291
3	1	1	Vcr	100 nM Vcr	0.00153709
3	1	2	Vcr	100 nM Vcr	0.00207287
3	2	1	Vcr	100 nM Vcr	0.00203997
3	2	2	Vcr	100 nM Vcr	0.00205697
4	1	1	Vcr	100 nM Vcr	0.00337041
4	1	2	Vcr	100 nM Vcr	0.00326525
4	2	1	Vcr	100 nM Vcr	0.00914489
4	2	2	Vcr	100 nM Vcr	0.00883845
2	1	1	Vcr	200 nM Vcr	0.00136303
2	1	2	Vcr	200 nM Vcr	0.000892076
2	2	1	Vcr	200 nM Vcr	0.000585309
2	2	2	Vcr	200 nM Vcr	0.000455635
3	1	1	Vcr	200 nM Vcr	0.00239464
3	1	2	Vcr	200 nM Vcr	0.00398274
3	2	1	Vcr	200 nM Vcr	0.00230158
3	2	2	Vcr	200 nM Vcr	0.00249002
4	1	1	Vcr	200 nM Vcr	0.00365036
4	1	2	Vcr	200 nM Vcr	0.00453541
4	2	1	Vcr	200 nM Vcr	0.00531286
4	2	2	Vcr	200 nM Vcr	0.00484176
2	1	1	Vcr	25 nM Vcr	0.00220486
2	1	2	Vcr	25 nM Vcr	0.0013646
2	2	1	Vcr	25 nM Vcr	0.00118092
2	2	2	Vcr	25 nM Vcr	0.000985697
3	1	1	Vcr	25 nM Vcr	0.00140643
3	1	2	Vcr	25 nM Vcr	0.00138928
3	2	1	Vcr	25 nM Vcr	0.00305072
3	2	2	Vcr	25 nM Vcr	0.00762928
4	1	1	Vcr	25 nM Vcr	0.00373913
4	1	2	Vcr	25 nM Vcr	0.00270408
4	2	1	Vcr	25 nM Vcr	0.00555659
4	2	2	Vcr	25 nM Vcr	0.00490915
2	1	1	Vcr	50 nM Vcr	0.00175268
2	1	2	Vcr	50 nM Vcr	0.00115644
2	2	1	Vcr	50 nM Vcr	0.000541464
2	2	2	Vcr	50 nM Vcr	0.000820133
3	1	1	Vcr	50 nM Vcr	0.00137975
3	1	2	Vcr	50 nM Vcr	0.00138982
3	2	1	Vcr	50 nM Vcr	0.00243517
3	2	2	Vcr	50 nM Vcr	0.0029752
4	1	1	Vcr	50 nM Vcr	0.00360853
4	1	2	Vcr	50 nM Vcr	0.0031751
4	2	1	Vcr	50 nM Vcr	0.00579163
4	2	2	Vcr	50 nM Vcr	0.00531042
2	1	1	Vcr	500 nM Vcr	0.00167939
2	1	2	Vcr	500 nM Vcr	0.00128047
2	2	1	Vcr	500 nM Vcr	0.000856137
2	2	2	Vcr	500 nM Vcr	0.000847072
3	1	1	Vcr	500 nM Vcr	0.0023811
3	1	2	Vcr	500 nM Vcr	0.00427401
3	2	1	Vcr	500 nM Vcr	0.00433075
3	2	2	Vcr	500 nM Vcr	0.0267953
4	1	1	Vcr	500 nM Vcr	0.00571164
4	1	2	Vcr	500 nM Vcr	0.00561757
4	2	1	Vcr	500 nM Vcr	0.00642968
4	2	2	Vcr	500 nM Vcr	0.0090259
